# Supplementary material for: From global action against malaria to local issues: state of the art and perspectives of web platforms dealing with malaria information
Source: Malar J. 2018 Mar 21;17:122. doi: 10.1186/s12936-018-2270-0 (PMC5863370; doi:10.1186/s12936-018-2270-0)
Supplement: Supplementary file 1 — Additional file 1. Results preview of the reviewed websites. [file 12936_2018_2270_MOESM1_ESM.xls]

## Sheet: Sheet1
		Dedicated to malaria	x-disciplinary	Multidisciplinary analysis	Spatial extent	Spatial unit	Dynamically updated	Remote access	Data download	Data upload	Basic analysis	Advanced analysis	Complex analysis	Civil society	Health professionals	Stakeholders	Researchers
Malaria Atlas Project		Y	6	Y	Global	Mix	N	N	Y	Y	Y	Y	N	Y	N	Y	Y
IRI Climate and Malaria in Africa		Y	3	Y	Continent	Grid	Y	Y	Y	N	N	Y	N	Y	Y	Y	Y
IR Mapper		N	1	Na	Global	Point	N	N	N	Y	Y	N	N	N	N	N	Y
Drug resistance maps		Y	1	Na	Continent	Point	N	N	N	N	N	N	N	N	N	N	Y
HealthMap		N	1	Na	Global	Point	Y	N	N	N	Y	Y	N	Y	Y	Y	N
Vector map		N	4	Y	Global	Mix	N	N	N	N	Y	N	N	N	N	N	Y
Worldwide Antimalarial Resistance Network		Y	1	Na	Global	Point	N	N	Y	N	Y	Y	N	N	N	N	Y
VectorBase		N	3	N	Global	Point	N	Y	Y	Y	Y	Y	N	N	N	N	Y
MalariaGen		Y	1	Na	Global	Point	N	N	N	N	Y	Y	Y	N	N	N	Y
Malaria Threats Map		Y	3	N	Global	Point	N	N	N	N	N	N	N	Y	N	Y	N
StatCompiler		N	3	Y	Global	Thematic	N	N	Y	N	Y	Y	N	Y	Y	Y	Y
Table S1: results preview of the reviewed websites
